# Supplementary material for: A Transcriptomic-Phylogenomic Analysis of the Evolutionary Relationships of Flatworms
Source: Curr Biol. 2015 May 18;25(10):1347–53. doi: 10.1016/j.cub.2015.03.034 (PMC4446793; doi:10.1016/j.cub.2015.03.034)
Supplement: Table S1. Species Names, Taxonomic Classification, Accession Numbers or Web Addresses, and Completeness Statistics — All sequence data used in this study are listed with taxonomic classifications, accession numbers or download addresses, and completeness statistics. They are grouped in blocks designating whether the datasets were newly made for this study or were downloaded, and for which parts of the analyses they were used. [file mmc2.xlsx]

## Sheet: Table S1
Table S1. Species Names, Taxonomic Classification, Accession Numbers or Web Addresses, and Completeness Statistics
Completeness (Compl.) is the percentage of amino acids present in the 107,659 amino acid alignment.
Q1-Q4 Completeness (Compl.) is the percentage of amino acids present in the 26,914 (Q1) or 26,915 (Q2-Q4) amino acid alignments.
The column headed with „OMA“ indicates whether the species/dataset was used for the OMA analysis (see text).
Data generated by this publication and used in final trees and graphs (Figures 1-3, Supplemental Figures 1-3):
Species name	Phylum	Order/major taxon	BioProject	BioSample	Experiment(s)	Run(s)	OMA	Compl. [%]	Q1 Compl. [%]	Q2 Compl. [%]	Q3 Compl. [%]	Q4 Compl. [%]
Bothrioplana semperi	Platyhelminthes	Bothrioplanida	PRJNA274957	SAMN03333408	SRX871300	SRR1796356	yes	38.05	27.32	36.62	35.75	52.50
Catenula lemnae	Platyhelminthes	Catenulida	PRJNA274961	SAMN03333430	SRX871445	SRR1796434	no	42.35	55.30	48.21	36.86	29.02
Stenostomum sthenum	Platyhelminthes	Catenulida	PRJNA275074	SAMN03339826	SRX872404	SRR1801788	yes	83.88	88.47	88.54	77.33	81.17
Geocentrophora sphyrocephala	Platyhelminthes	Lecithoepitheliata	PRJNA275047	SAMN03338995	SRX871533	SRR1796494	no	68.21	64.74	73.84	71.56	62.72
Prorhynchus stagnalis	Platyhelminthes	Lecithoepitheliata	PRJNA275072	SAMN03339158	SRX872402	SRR1797824	yes	71.26	68.13	73.19	74.48	69.23
Macrostomum lignano	Platyhelminthes	Macrostomorpha	PRJNA275058	SAMN03339018	SRX872327	SRR1797729	yes	82.54	81.92	78.71	88.74	80.80
Microstomum lineare	Platyhelminthes	Macrostomorpha	PRJNA275066	SAMN03339056	SRX872365	SRR1797780	yes	88.76	88.45	85.70	91.34	89.54
Echinoplana celerrima	Platyhelminthes	Polycladida	PRJNA274964	SAMN03333432	SRX871508	SRR1796488	yes	91.63	82.02	93.58	96.92	93.99
Leptoplana tremellaris	Platyhelminthes	Polycladida	PRJNA275053	SAMN03339014	SRX872321	SRR1797726	yes	86.86	76.58	87.97	92.33	90.55
Maritigrella crozieri	Platyhelminthes	Polycladida	PRJNA275060	SAMN03339039	SRX875739 SRX875742	SRR1801812 SRR1801815	yes	95.35	93.02	96.75	98.21	93.42
Prosthiostomum siphunculus	Platyhelminthes	Polycladida	PRJNA275073	SAMN03339159	SRX872403	SRR1797833	yes	95.14	92.90	97.12	95.52	95.03
Itaspiella helgolandica	Platyhelminthes	Proseriata	PRJNA275050	SAMN03339823	SRX872314	SRR1797713	yes	97.02	93.92	96.73	99.28	98.15
Monocelis sp.	Platyhelminthes	Proseriata	PRJNA275067	SAMN03340653	SRX883021	SRR1810213	yes	97.09	95.98	97.38	97.27	97.72
Nematoplana coelogynoporoides	Platyhelminthes	Proseriata	PRJNA275068	SAMN03339150	SRX872398	SRR1797817	yes	96.35	96.59	94.26	96.62	97.94
Mesostoma lingua	Platyhelminthes	Rhabdocoela	PRJNA275061	SAMN03339050	SRX872347	SRR1797737	yes	94.26	90.27	98.07	94.97	93.72
Microdalyellia fusca	Platyhelminthes	Rhabdocoela	PRJNA275064	SAMN03339054	SRX872356	SRR1797774	yes	92.03	88.70	94.55	91.60	93.26
Microdalyellia schmidti	Platyhelminthes	Rhabdocoela	PRJNA275065	SAMN03339825	SRX872362	SRR1797778	yes	72.17	74.93	68.10	76.94	68.71
Golfingia vulgaris	Annelida	Sipuncula	PRJNA275093	SAMN03339263	SRX872414	SRR1797875	yes	97.09	96.83	98.84	97.63	95.06
Mesodasys laticaudatus	Gastrotricha	Macrodasyida	PRJNA275096	SAMN03339307	SRX872416	SRR1797883	yes	73.25	79.69	78.86	68.72	65.72
Rhabdopleura sp.	Hemichordata	Pterobranchia	PRJNA275301	SAMN03352176	SRX879690	SRR1806842	no	87.58	91.62	84.24	87.89	86.58
Cerebratulus sp.	Nemertea	Heteronemertea	PRJNA275078	SAMN03339249	SRX872410	SRR1797867	yes	94.45	91.74	94.71	94.33	97.02
Priapulus caudatus	Priapulida	Priapulimorpha	PRJNA275106	SAMN03339588	SRX874324	SRR1800229	yes	84.41	89.14	85.51	77.09	85.91
Downloaded data used in final trees and graphs (Figures 1-3, Supplemental Figures 1-3):
Species name	Phylum	Order/major taxon	Web address				OMA	Compl. [%]	Q1 Compl. [%]	Q2 Compl. [%]	Q3 Compl. [%]	Q4 Compl. [%]
Helobdella robusta	Annelida	Clitellata	http://genome.jgi-psf.org/Helro1/Helro1.info.html				yes	94.66	91.31	93.94	95.86	97.53
Capitella teleta	Annelida	Polychaeta	http://genome.jgi-psf.org/Capca1/Capca1.home.html				yes	95.21	93.64	97.89	93.46	95.82
Daphnia pulex	Arthropoda	Branchiopoda	http://genome.jgi-psf.org/Dappu1/Dappu1.home.html				yes	93.29	94.14	95.86	94.87	88.30
Pediculus humanus corporis	Arthropoda	Hexapoda	http://metazoa.ensembl.org/Pediculus_humanus/Info/Index				yes	89.43	90.67	87.02	88.70	91.35
Tribolium castaneum	Arthropoda	Hexapoda	http://metazoa.ensembl.org/Tribolium_castaneum/Info/Index				yes	84.79	82.49	89.96	77.04	89.66
Branchiostoma floridae	Chordata	Cephalochordata	http://genome.jgi-psf.org/Brafl1/Brafl1.home.html				yes	83.88	85.53	88.17	84.08	77.73
Homo sapiens	Chordata	Vertebrata	http://www.ensembl.org/Homo_sapiens/Info/Index				yes	94.74	93.89	96.29	94.37	94.41
Nematostella vectensis	Cnidaria	Anthozoa	http://genome.jgi-psf.org/Nemve1/Nemve1.home.html				yes	92.52	92.66	94.95	94.95	87.53
Hydra magnipapillata	Cnidaria	Hydrozoa	ftp://ftp.ncbi.nlm.nih.gov/genomes/all/GCA_000004095.1_Hydra_RP_1.0/				yes	74.66	77.66	75.35	70.24	75.37
Patiria miniata	Echinodermata	Asteroidea	ftp://ftp.ncbi.nlm.nih.gov/genomes/all/GCA_000285935.1_Pmin_1.0/				yes	54.30	50.07	64.87	45.08	57.18
Strongylocentrotus purpuratus	Echinodermata	Echinoidea	http://metazoa.ensembl.org/Strongylocentrotus_purpuratus/Info/Index				yes	72.96	75.40	61.45	78.32	76.67
Macrodasys sp.	Gastrotricha	Macrodasyida	http://datadryad.org/resource/doi:10.5061/dryad.n435p/1				no	64.77	59.31	67.60	71.68	60.51
Saccoglossus kowalevskii	Hemichordata	Enteropneusta	ftp://ftp.ncbi.nlm.nih.gov/genomes/all/GCA_000003605.1_Skow_1.1/				yes	73.46	77.42	64.81	81.32	70.31
Lottia gigantea	Mollusca	Gastropoda	http://genome.jgi-psf.org/Lotgi1/Lotgi1.home.html				yes	95.08	94.13	95.03	95.79	95.37
Lymnaea stagnalis	Mollusca	Gastropoda	ftp://ftp.ddbj.nig.ac.jp/ddbj_database/dra/fastq/SRA049/SRA049626/SRX117931/				yes	94.87	91.12	96.13	95.86	96.35
Neomenia megatrapezata	Mollusca	Solenogastres	http://datadryad.org/resource/doi:10.5061/dryad.n435p/1				no	79.45	78.31	79.74	78.89	80.85
Cephalothrix linearis	Nemertea	Palaeonemertea	http://datadryad.org/resource/doi:10.5061/dryad.n435p/1				no	80.88	75.10	78.92	83.48	86.01
Tubulanus polymorphus	Nemertea	Palaeonemertea	http://datadryad.org/resource/doi:10.5061/dryad.n435p/1				no	81.50	87.42	74.82	82.89	80.88
Taenia solium	Platyhelminthes	Cestoda	http://www.ncbi.nlm.nih.gov/nucest/				yes	15.37	20.15	19.93	10.69	10.73
Gyrodactylus salaris	Platyhelminthes	Monogenea	http://invitro.titan.uio.no/gyrodactylus/downloads.html				no	56.29	72.64	64.08	47.75	40.70
Neobenedenia melleni	Platyhelminthes	Monogenea	http://www.ncbi.nlm.nih.gov/nucest/				yes	21.38	23.82	22.65	17.06	21.98
Clonorchis sinensis	Platyhelminthes	Trematoda	http://www.ncbi.nlm.nih.gov/nucest/				yes	18.75	23.99	19.74	16.73	14.56
Schistosoma japonicum	Platyhelminthes	Trematoda	http://www.ncbi.nlm.nih.gov/nucest/				yes	72.32	80.72	76.10	73.64	58.80
Schistosoma mansoni	Platyhelminthes	Trematoda	http://metazoa.ensembl.org/Schistosoma_mansoni/Info/Index				yes	75.60	90.87	67.85	75.66	68.00
Dendrocoelum lacteum	Platyhelminthes	Tricladida	https://publications.mpi-cbg.de/publications-sites/5561/				no	70.72	65.62	75.03	65.99	76.25
Dugesia japonica	Platyhelminthes	Tricladida	http://www.ncbi.nlm.nih.gov/nucest/				yes	28.89	35.50	33.18	21.64	25.24
Procotyla fluviatilis	Platyhelminthes	Tricladida	http://www.ncbi.nlm.nih.gov/bioproject/?term=PRJNA205293				yes	49.03	47.13	53.85	43.33	51.82
Schmidtea mediterranea	Platyhelminthes	Tricladida	http://www.ncbi.nlm.nih.gov/nucest/				yes	24.85	26.34	26.62	21.66	24.76
Sycon coactum	Porifera	Calcarea	https://era.library.ualberta.ca/public/view/item/uuid:53170f4c-2965-40c6-903e-80c2dc93dedc/				yes	57.08	56.50	64.39	56.90	50.54
Amphimedon queenslandica	Porifera	Demospongiae	http://metazoa.ensembl.org/Amphimedon_queenslandica/Info/Index?db=core				yes	81.32	82.69	80.67	82.17	79.73
Adineta ricciae	Rotifera	Bdelloidea	http://www.ncbi.nlm.nih.gov/bioproject/169181				yes	41.54	47.01	36.67	41.95	40.55
Rotaria rotatoria	Rotifera	Bdelloidea	http://datadryad.org/resource/doi:10.5061/dryad.n435p/1				no	22.94	19.50	27.68	22.95	21.61
Brachionus plicatilis	Rotifera	Monogononta	http://www.ncbi.nlm.nih.gov/nucest/				yes	24.00	26.97	25.95	22.92	20.16
Data generated by this publication, but not used in final trees:
Species name	Phylum	Order/major taxon	BioProject	BioSample	Experiment(s)	Run(s)	OMA
Prorhynchus stagnalis	Platyhelminthes	Lecithoepitheliata	PRJNA275317	SAMN03342184	SRX875881	SRR1801962	no
Downloaded data, but not used in final trees:
Species name	Phylum	Order/major taxon	Web address				OMA
Lumbricus rubellus	Annelida	Clitellata	http://datadryad.org/resource/doi:10.5061/dryad.n435p/1				no
Tubifex tubifex	Annelida	Clitellata	http://datadryad.org/resource/doi:10.5061/dryad.n435p/1				no
Alvinella pompejana	Annelida	Polychaeta	http://datadryad.org/resource/doi:10.5061/dryad.n435p/1				no
Daphnia pulex	Arthropoda	Branchiopoda	http://datadryad.org/resource/doi:10.5061/dryad.n435p/1				no
Apis mellifera	Arthropoda	Hexapoda	http://datadryad.org/resource/doi:10.5061/dryad.n435p/1				no
Lepidodermella squamata	Gastrotricha	Chaetonotida	http://datadryad.org/resource/doi:10.5061/dryad.n435p/1				no
Dactylopodola baltica	Gastrotricha	Macrodasyida	http://datadryad.org/resource/doi:10.5061/dryad.n435p/1				no
Megadasys sp.	Gastrotricha	Macrodasyida	http://datadryad.org/resource/doi:10.5061/dryad.n435p/1				no
Gnathostomula paradoxa	Gnathostomulida	Bursovaginoidea	http://datadryad.org/resource/doi:10.5061/dryad.n435p/1				no
Crassostrea gigas	Mollusca	Bivalvia	http://datadryad.org/resource/doi:10.5061/dryad.n435p/1				no
Mytilus californianus	Mollusca	Bivalvia	http://datadryad.org/resource/doi:10.5061/dryad.n435p/1				no
Euprymna scolopes	Mollusca	Cephalopoda	http://datadryad.org/resource/doi:10.5061/dryad.n435p/1				no
Sepia officinalis	Mollusca	Cephalopoda	http://www.ncbi.nlm.nih.gov/nucest/				yes
Aplysia californica	Mollusca	Gastropoda	http://datadryad.org/resource/doi:10.5061/dryad.n435p/1				no
Biomphalaria glabrata	Mollusca	Gastropoda	http://datadryad.org/resource/doi:10.5061/dryad.n435p/1				no
Chaetopleura apiculata	Mollusca	Polyplacophora	http://datadryad.org/resource/doi:10.5061/dryad.n435p/1				no
Trichinella spiralis	Nematoda	Adenophorea	http://metazoa.ensembl.org/Trichinella_spiralis/Info/Index				yes
Trichoplax adhaerens	Placozoa		http://genome.jgi-psf.org/Triad1/Triad1.home.html				yes
Echinococcus granulosus	Platyhelminthes	Cestoda	http://www.ncbi.nlm.nih.gov/nucest/				yes
Moniezia expansa	Platyhelminthes	Cestoda	http://www.ncbi.nlm.nih.gov/nucest/				yes
Stylochoplana maculata	Platyhelminthes	Polycladida	http://datadryad.org/resource/doi:10.5061/dryad.n435p/1				no
Fasciola gigantica	Platyhelminthes	Trematoda	http://www.ncbi.nlm.nih.gov/nucest/				yes
Opisthorchis viverrini	Platyhelminthes	Trematoda	http://www.ncbi.nlm.nih.gov/nucest/				yes
Schistosoma mansoni	Platyhelminthes	Trematoda	http://datadryad.org/resource/doi:10.5061/dryad.n435p/1				no
Dugesia ryukyuensis	Platyhelminthes	Tricladida	http://datadryad.org/resource/doi:10.5061/dryad.n435p/1				no
Macracanthorhynchus hirudinaceus	Rotifera	Acanthocephala	http://datadryad.org/resource/doi:10.5061/dryad.n435p/1				no
Paratenuisentis ambiguus	Rotifera	Acanthocephala	http://datadryad.org/resource/doi:10.5061/dryad.n435p/1				no
Pomphorhynchus laevis	Rotifera	Acanthocephala	http://datadryad.org/resource/doi:10.5061/dryad.n435p/1				no
Brachionus manjavacas	Rotifera	Monogononta	http://datadryad.org/resource/doi:10.5061/dryad.n435p/1				no
Lecane inermis	Rotifera	Monogononta	http://datadryad.org/resource/doi:10.5061/dryad.n435p/1				no
Seison sp.	Rotifera	Seisonidea	http://datadryad.org/resource/doi:10.5061/dryad.n435p/1				no
